# Supplementary material for: 41 Cases of Treatment of Cranial Cruciate Ligament Rupture with Porous TTA: Three Years of Follow Up
Source: Vet Sci. 2019 Feb 20;6(1):18. doi: 10.3390/vetsci6010018 (PMC6466427; doi:10.3390/vetsci6010018)
Supplement: Supplementary file 1 [file vetsci-06-00018-s001.zip]

Archive with 1 entries (1 files):
- Supplementary figure/Animated figure 5D.mp4
